# Supplementary material for: Evaluation of Limiting Climatic Factors and Simulation of a Climatically Suitable Habitat for Chinese Sea Buckthorn
Source: PLoS One. 2015 Jul 15;10(7):e0131659. doi: 10.1371/journal.pone.0131659 (PMC4503660; doi:10.1371/journal.pone.0131659)
Supplement: S1 File — (XLS) [file pone.0131659.s002.xls]

## Sheet: all_data
Longitude	Latitude
94.2	29.21
95.75	29.86
98.21	31.51
98.27	30.87
98.58	31.81
99.61	38.84
99.8	28.93
99.99	31.63
100.24	38.17
100.29	29.04
100.67	31.39
101.12	30.98
101.27	36.69
101.28	27.93
101.47	35.04
101.51	29
101.56	36.49
101.61	37.37
101.67	36.92
101.71	32.9
101.78	36.61
101.95	36.84
101.96	30.05
102.01	35.51
102.06	31.49
102.23	31.91
102.24	29.92
102.27	27.89
102.36	30.99
102.39	36.49
102.48	35.85
102.51	35.21
102.55	32.79
102.81	36.33
102.82	30.37
102.96	33.58
102.98	32.07
103.12	36.98
103.16	31.45
103.58	31.48
103.59	32.65
103.75	36.07
103.85	31.69
104.11	35.85
104.21	35.14
104.23	33.26
104.36	33.79
104.39	34.05
104.44	31.83
104.51	28.16
104.53	32.41
104.88	34.72
104.93	33.39
105.06	35.69
105.64	36.56
105.72	35.97
105.72	34.58
106.34	35.49
106.4	31.53
106.51	33.92
106.59	26.84
106.68	35.54
107.4	37.78
107.99	33.53
107.99	36.46
108.02	35.82
108.19	34.27
108.33	35.12
108.8	37.59
108.95	34.26
108.97	34.91
109.11	35.39
109.34	36.28
109.47	36.59
109.76	38.29
109.84	35.59
110.83	35.97
110.93	36.69
110.98	37.95
111.08	39.01
111.12	38.47
111.19	37.34
111.2	33.5
111.23	37.88
111.57	38.71
111.71	35.74
112.49	40.52
112.7	38.73
113.15	40.44
113.26	38.72
113.57	37.33
114.31	38.08
114.51	37.29
114.51	37.75
114.57	39.84
114.71	41.16
115.21	40.38
